# Supplementary material for: Metabolic Reprogramming at the Maternal–Fetal Interface: Insights from Decidual Stromal Cells and Trophoblasts in Healthy Pregnancy Versus Recurrent Pregnancy Loss
Source: Int J Mol Sci. 2026 Jul 19;27(14):6413. doi: 10.3390/ijms27146413 (PMC13409969; doi:10.3390/ijms27146413)
Supplement: Supplementary file 1 [file ijms-27-06413-s001.zip]

Archive with 1 entries (1 files):
- ijms-4347396-supplementary.pdf
